# Supplementary material for: What Drives Saudi Gamers? A Study of Gender, Genre, and Geography
Source: Behav Sci (Basel). 2026 Jan 30;16(2):202. doi: 10.3390/bs16020202 (PMC12938362; doi:10.3390/bs16020202)
Supplement: Supplementary file 1 [file behavsci-16-00202-s001.zip]

Archive with 1 entries (1 files):
- behavsci-4017211-supplementary.pdf
